# Supplementary material for: Modulation of fungal virulence through CRZ1 regulated F-BAR-dependent actin remodeling and endocytosis in chickpea infecting phytopathogen Ascochyta rabiei
Source: PLoS Genet. 2021 May 17;17(5):e1009137. doi: 10.1371/journal.pgen.1009137 (PMC8158962; doi:10.1371/journal.pgen.1009137)
Supplement: S1 Data — (XLSX) [file pgen.1009137.s017.xlsx]

## Sheet: ArF-BAR infection
Number of lesion during chickpea infection with A. rabiei (WT) and its mutated strains
	Average Replicate1	Average Replicate2	Average Replicate3	Average	pValue<
A. rabiei (WT)	14.6	13.2	14.5	14.1	-
Δarf-bar	2.1	1.8	3.2	2.36667	0.0001
Δarf-bar/ArF-BAR	12.3	13.6	11.9	12.6	ns
Δarf-bar/ArF-BARmut1	2.9	2.1	1.9	2.3	0.0001
Δarf-bar/ArF-BARmut2	8.4	7.9	9.1	8.46667	0.0001
Lesion size during chickpea infection with A. rabiei (WT) and its mutated strains
	Average Replicate1	Average Replicate2	Average Replicate3	Average	pValue<
A. rabiei (WT)	3.83	4.16	3.04	3.67667	-
Δarf-bar	0.91	1.05	1.27	1.07667	0.0001
Δarf-bar/ArF-BAR	3.11	4.48	3.95	3.84667	ns
Δarf-bar/ArF-BARmut1	1.27	1.32	1.42	1.33667	0.001
Δarf-bar/ArF-BARmut2	2.88	2.85	3.19	2.97333	ns

## Sheet: Actin polymerization
Actin polymerization assay
Time (min)	Baseline	Actin alone	Arp2/3	Arp2/3+WASP	Arp2/3 + WASP + 200nM ArF-BAR	Arp2/3 + WASP + 400nM ArF-BAR	Arp2/3 + WASP + 600nM ArF-BAR
0	1	1	1	1	1	1	1
1	1.5	1	4.5	8	16.5	24	35
2	1.5	11.5114	22	31.5	33.5	54.5	66
3	-1	20.8864	33	49.5	58	76	91.5
4	1.5	30.2614	43.5	66	70.5	99	113.5
5	2	37.6477	56	84	81	118	137
6	2.5	44.892	60	100.5	94.5	140.5	154
7	2.5	51.5682	68.5	111.5	109.5	154.5	173.5
8	0.5	59.0966	77.5	126	119.5	171	188
9	4.5	65.4886	80.5	135.5	138.5	185.5	208.5
10	0	70.3182	91.5	146.5	139	199	224.5
11	3	77.2784	96	157	155	209.5	234.5
12	1.5	83.6705	103.5	162	160.5	223.5	252
13	1.5	86.7955	107.5	174.5	169	230.5	264
14	-2.5	92.0511	114	179.5	181.5	241	274.5
15	2.5	96.3125	122	192.5	184	253.5	288
16	-0.5	99.5795	125	194.5	193	260	302
17	0.5	103.557	132	199	201.5	272	309.5
18	3	107.96	136.5	209	207	279	320.5
19	2.5	111.085	140.5	214	214.5	285	325.5
20	3.5	115.205	146.5	220.5	223	293.5	332
21	3	117.193	147	224.5	226.5	302	340
22	4.5	120.886	150.5	228.5	232.5	306	351.5
23	6	123.869	156	231.5	235.5	309	358.5
24	2	126.852	161	237	243	313	368
25	4.5	129.409	166	243.5	247.5	319	373
26	1	133.955	167.5	248	250	324.5	381.5
27	3.5	135.375	170	251	256	331	388.5
28	1.5	138.926	177.5	255	260	333.5	387
29	1.5	140.631	179	261.5	266.5	342.5	398
30	3	142.761	181.5	265.5	271	345	403.5
31	1.5	144.892	183	267.5	274	349.5	407.5
32	4	147.875	189	271.5	277	356.5	417.5
33	2	150.432	195.5	273	284	364.5	422.5
34	-1.5	150.574	194.5	281	288.5	366	425
35	2.5	153.415	199	282	290.5	367.5	429
36	2.5	155.545	198	287	294	373	435
37	5	156.54	204	288	298.5	380	437
38	5	157.676	208	291.5	302	381	442.5
39	5.5	160.233	208.5	296	305.5	385.5	453
40	3.5	161.795	213	298	310	388.5	450.5
41	4.5	163.216	215.5	303.5	310	391.5	457.5
42	2.5	163.926	215.5	303.5	312.5	395	461.5
43	3.5	166.057	221.5	304.5	316	394.5	462
44	0	167.477	219	310	322	398	466
45	-1	167.619	222	311.5	319.5	399.5	467.5
46	2	169.75	224.5	314.5	324	402.5	472
47	4.5	170.176	233.5	317	328	406.5	474.5
48	5	172.449	230	317	328.5	407	475
49	3	173.443	235.5	321	333	414.5	482.5
50	3.5	173.443	235	323.5	333	414.5	487.5
51	3	174.722	239	326	340	416	486.5
52	3.5	175.716	236	327	340	421.5	487.5
53	2	176.852	238.5	327	339	424.5	490.5
54	2	177.136	245	329	339.5	419.5	494.5
55	1.5	179.551	246	332	343	428.5	492
56	1.5	177.705	244.5	336.5	342.5	425	496.5
57	1.5	179.977	245.5	337.5	351	429.5	497.5
58	0	180.83	247	335.5	349.5	431.5	493.5
59	3	179.977	250.5	337	352.5	432.5	499
60	1.5	181.54	251	334.5	354.5	435	502

## Sheet: Calcoflour white
calcoflour white
A. rabiei (WT)					Δarf-bar				pValue	4.95844e-05
Length of 1st cell (um)	Length of 2nd-cell (um)				Length 1st-cell (um)	Length 2nd-cell (um)
25.29	10.17				22.64	27.47
16.89	8.23				80	19.59
9.92	27.84				86.89	35.14
74.55	17.21				39.84	23.65
11.85	13.27				70.47	26.78
29.93	11.22				54	16.84
17.62	10.66				108.3
18.72	14.5				68.74
17.94	13.75				16.33
45.35	12.09				42.07
31.5	10.12				69.25
10.45	10.48				73.17
9.66	10.99				45.6
10.48	9.1				39.47
10.05	10.27				60.52
12.47	9.39				52.42
20.97	14.4				69.45
39.33	15.56				41.35
34.04	14.67				66.47
30.87	19.9				41.35
41.36					54

## Sheet: FM4-64 intensity
	Fluorescene intensity (FM4-64 staining)
	A. rabiei (WT)	Δarf-bar
	984.35	596.081
	1173.2	732.797
	1024.6	765.267
	682.84	484
	1164.2	777.971
	1491.6	962.07
	1446.7	121.756
	1378.5	120.569
	1527.1	720.45
	1095	685.51
	1539	529.35
	1022.32	753.29
		679.97
		662.64
Average	1210.78	604.093
Stdev	256.189	246.622

## Sheet: ArCRZ1 infection
Number of lesion during chickpea infection with A. rabiei (WT) and its mutated strains
		A. rabiei (WT)	Δarcrz1	Δarcrz1/ArCRZ1
	Average Replicate1	17.13	3.06	15.73
	Average Replicate2	13.6	1.2	14.8
	Average Replicate3	15.2	2.7	13.93
	Average	15.31	2.32	14.82
	pValue	-	0.0001	ns
Lesion size during chickpea infection with A. rabiei (WT) and its mutated strains
		A. rabiei (WT)	Δarcrz1	Δarcrz1/ArCRZ1
	Average Replicate1	3.51585	1.40404	3.78127
	Average Replicate2	3.38203	1.21988	3.60377
	Average Replicate3	3.79561	0.990692	3.64006
	Average	3.56449	1.20487	3.67503
	pValue	-	0.0001	ns

## Sheet: Liposome tubule formation
Tubule formation in presence of protein
	Tublule	Non-tubule	pValue
Buffer	0	100	-
ArF-BAR	51	59	-
ArF-BARmut1	6	112	0.0011
ArF-BARmut2	50	70	ns

## Sheet: ArF-BAR expression during infec
ArF-BAR expression during in planta infection
hpi	2^ddct (1)	2^ddct (2)	2^ddct (3)	Average	pValue
0	1	1	1	1	-
6	1.16007	0.901083	1.07242	1.04453	0.2948
12	3.55761	3.418	2.75392	3.24318	0.0004
24	6.52299	5.98522	7.47235	6.66018	0.0001
36	2.62468	3.06586	3.15471	2.94842	0.0001
48	1.41334	1.66343	1.37635	1.48437	0.0029
60	1.09294	0.951804	1.66343	1.23606	0.1694
72	0.50815	0.631843	0.773086	0.637693	0.0045

## Sheet: Ar-BAR expression menadione 
ArF-BAR expression during in menadione treatment
hours	2^ddct (1)	2^ddct (2)	2^ddct (3)	2^ddct (4)	Average	pValue
0	1	1	1	1	1	-
0.5	1.7933	3.3576	2.19338	2.54038	2.47116	0.0022
1	6.3697	6.1985	4.16507	5.36132	5.52365	0.0001
2	2.24856	3	3.13237	3.90739	3.07208	0.0004
3	0.463397	0.708749	0.548401	1.06609	0.69666	0.0315

## Sheet: ArCRZ1 radial  diameter
Radial diameter (mm) of A. rabiei (WT) and its mutated strains on PDA plate or plate supplemented with various stress comounds
	PDA (diameter, mm)	pValue <
A. rabiei (WT)	41.8381	-
Δarcrz1	38.97	0.0001
Δarcrz1/Arcrz1	38.4231	0.0001
	250 menadione (diameter, mm)
A. rabiei (WT)	39.2556	-
Δarcrz1	37.557	0.001
Δarcrz1/Arcrz1	40.4357	0.05
	2mM H2O2 (diameter, mm)
A. rabiei (WT)	40.2776	-
Δarcrz1	29.842	0.0001
Δarcrz1/Arcrz1	39.7391	ns
	0.07M CaCl2 (diameter, mm)
A. rabiei (WT)	39.7035	-
Δarcrz1	34.2402	0.0001
Δarcrz1/Arcrz1	39.294	ns
	0.2M CaCl2 (diameter, mm)
A. rabiei (WT)	30.4154	-
Δarcrz1	20.9577	0.0001
Δarcrz1/Arcrz1	29.0617	0.001
	0.4M CaCl2 (diameter, mm)
A. rabiei (WT)	25.583	-
Δarcrz1	0	0.0001
Δarcrz1/Arcrz1	26.3018	ns
	0.01% SDS (diameter, mm)
WT	29.9947	-
Δarcrz1	26.5572	0.0001
Δarcrz1/Arcrz1	31.1447	0.05

## Sheet: ArF-BAR radial diameter
Radial diameter (mm) of A. rabiei (WT) and its mutated strains on PDA plate or plate supplemented with various stress comounds
	PDA	pValue
A. rabiei (WT)	43.3005	-
Δarf-bar	30.9725	****
Δarf-bar/ArF-BAR	42.7675	ns
Δarf-bar/ArF-BARmut1	27.0225	****
Δarf-bar/ArF-BARmut2	42.5625	ns
	250µM Menadione
A. rabiei (WT)	28.4425	-
Δarf-bar	27.2775	ns
Δarf-bar/ArF-BAR	25.725	ns
Δarf-bar/ArF-BARmut1	22.8825	****
Δarf-bar/ArF-BARmut2	26.44	ns
	500µM Menadione
A. rabiei (WT)	26.2275	-
Δarf-bar	22.865	**
Δarf-bar/ArF-BAR	28.47	ns
Δarf-bar/ArF-BARmut1	21.475	****
Δarf-bar/ArF-BARmut2	23.9725	ns
	H2O2
A. rabiei (WT)	22.925	-
Δarf-bar	12.7675	****
Δarf-bar/ArF-BAR	22.9725	ns
Δarf-bar/ArF-BARmut1	15.35	****
Δarf-bar/ArF-BARmut2	26.73	**

[truncated: 1 more sheets: Actin patches]
